# Supplementary material for: Green Extraction and Liposomal Encapsulation of Inonotus obliquus (Chaga) Extracts: Comparative Phytochemical and Antioxidant Analysis
Source: Molecules. 2026 Jan 1;31(1):146. doi: 10.3390/molecules31010146 (PMC12788109; doi:10.3390/molecules31010146)
Supplement: Supplementary file 1 [file molecules-31-00146-s001.zip]

Archive with 1 entries (1 files):
- molecules-4037191-supplementary.pdf
